# Supplementary material for: The complexity of tracking stegosaurs and their gregarious behavior
Source: Sci Rep. 2024 Jul 3;14:14833. doi: 10.1038/s41598-024-64298-9 (PMC11222438; doi:10.1038/s41598-024-64298-9)
Supplement: Supplementary file 2 — Supplementary Table 1. [file 41598_2024_64298_MOESM2_ESM.xlsx]

## Sheet: Hoja1
Tracksite	Locality	Material	Age	Preservation	Facies	References
El Castellar CT-1	El Castellar	11 pes/9 manus of Trackway 1CA (holotype of D. ibericus) + 20 manus and 5 pes in the lower and middle area (of possibly 8 different trackways)+ 7 manus and 5 pes in the upper area (of 2 different trackways)	Kimmeridgian-Tithonian	True tracks	Mudstone peloidal limestone	Alcalá et al., 2003; Cobos et al., 2008; 2010; 2012; Campos-Soto et al., 2017
La Balsa CT-32	El Castellar	1 isolated pes	Kimmeridgian-Tithonian	True tracks	Mudstone peloidal limestone	Cobos et al., 2008; 2012; Campos-Soto et al., 2017
CT-64	El Castellar	one manus pes set + one isolated pes track	Kimmeridgian-Tithonian	Cast (raised pedestal)	Sandstone beds	Campos-Soto et al., 2017
LPV-1	La Puebla de Valverde	one isolated manus-pes set	Kimmeridgian-Tithonian	Cast	Sandstone beds	This paper; Guarido et al. 2024
FA-11	Formiche Alto	one isolated pes track (MAP-8430)	Kimmeridgian-Tithonian	Cast	Sandstone beds	Campos-Soto et al., 2017
Aguilar 3 (AG-3) /El Rompido	Aguilar del Alfambra	8 manus-pes sets of possibly 4 different trackways	Tithonian	Cast	Peloidal packstone -grainstone	Mampel et al., 2010-2011; Cobos et al., 2012; Herrero-Gascón and Pérez-Lorente, 2012; Bádenas et al., 2018
Barranco del Agua (BDA)	Galve	partial trackway (BDA2) with 2 manus-pes set + 1 isolated manus (BDA9 = MAP-8446)	late Kimmeridgian	Cast	Channelized red sandstone	Herrero-Gascón and Pérez-Lorente, 2017; Val et al., 2019; Aurell et al., 2019
Ababuj AB-1	Ababuj	1-AB-1	Tithonian- early Berriasian	True tracks	Fenestral laminated lime mudstone	Alcalá et al., 2012; Bádenas et al., 2018
