# Supplementary material for: The complexity of tracking stegosaurs and their gregarious behavior
Source: Sci Rep. 2024 Jul 3;14:14833. doi: 10.1038/s41598-024-64298-9 (PMC11222438; doi:10.1038/s41598-024-64298-9)
Supplement: Supplementary file 3 — Supplementary Table 2. [file 41598_2024_64298_MOESM3_ESM.xlsx]

## Sheet: Hoja1
El Castellar 1 Tracksite, holotype of D. ibericus
Footprint	left/right	MP	FLdef	FL	FW**	FL/FW	DII	DIII	DIV	II-III	III-IV	AW	PW	HI	Heteropody	Dm-p1	Dm-p2	Depth difference	O	Observations
1CA1p	right	1		0.47?	0.27	?	?	?	?	?	?	?	?	?	?	?	?	0.1		Heel pad broken but elongated.
1CA3m*	right	2		0.17	0.38	0.44	none	none	none	none	none	none	none	46	1:2.1	0.50	0.16	0.07		Very medially located with respect to the pes. Mediotype.
1CA3p	right	1.5		0.52	0.27	1.92	0.51	0.52	0.48	11	14	0.28	0.24	46	1:2.1	0.50	0.16	0.07	65	Mediotype.
1CA4m	left	1		0.2	0.34	0.58	none	none	none	none	none	none	none	46	1:2.1	0.42	0	0.07		Lateral part of the manus touching the pes. Very medially located with respect to the pes.
1CA4p	left	1	0.65	0.49	0.3	1.63	0.52	0.49	0.42	13?	15?	0.37	0.23	46	1:2.1	0.42	0	0.07		Large deformation. Very rotated.
1CA5m	left	1		0.14?	0.29?	0.48	none	none	none	none	none	none	none	27	1:3.7	0.41	0	0.09		Pes overstepping the manus.
1CA5p	left	1	0.62	0.5	0.3	1.66	0.47	0.5	0.43?	12?	15?	0.35	0.22	27	1:3.7	0.41	0	0.09		Pes overstepping the manus.
1CA8m	left	1		0.14	0.32	0.43	none	none	none	none	none	none	none	44	1:2.2	0.40	0.14	0.09		Crescent-shaped, very deformed by the pes. Dubious measuremnts.
1CA8p	left	1.5	0.49	0.42	0.24	1.75	0.41	0.42	0.40	11	13	0.25	0.17	44	1:2.2	0.40	0.14	0.09		Large deformation in the anterior part.
1CA17p*	right	2		0.42	0.25	1.68	0.39	0.42	0.37	13	16	0.28	0.17	none	none	none	none	0.07		Quadrangular shape in the posterior part of the heel pad, which is also broken. Mediotype.
1CA22m	left	0	NM	NM	NM	NE	NM	NM	NM	none	none	NM	NM	NM	NE	NM	NM	NM
1CA22p	left	1	0.5	0.44?	0.28	1.57	0.42?	0.44?	0.39	12?	13?	0.28	0.22	none	NE	none	none	0.08		Quite rounded in morphology.
1CA23m*	right	2		0.13	0.36	0.36	none	none	none	none	none	none	none	27	1:3.7	0.51	0.16	0.09		Mediotype.
1CA23p*	right	2	0.67	0.54	0.31	1.74	0.51	0.54	0.53	11	12	0.34	0.23	27	1:3.7	0.51	0.16	0.09	62	Very large heel pad impression. FL can vary depending on the measurement. Mediotype.
1CA26m	left	0		NM	NM	NE	none	none	none	none	none	none	none	NE	NE	NM	NM	0.08		Overstepped.
1CA26p	left	0.5		0.4	0.19	NE	NM	NM	NM	?	?	NM	NM	NE	NE	NM	NM	0.08		Very deformed.
1CA27m	right	0.5		0.13	0.25	0.52	none	none	none	none	none	none	none	27	1:3.7	0.36	0.07?	0.12		Very deformed.
1CA27p*	right	2	0.51	0.45	0.26	1.73	0.43	0.44	0.42	15	17	0.31	0.21	27	1:3.7	0.36	0.07?	0.12	66	Mediotype.
1CA30m	left	1		NM	NM	NE	none	none	none	none	none	none	none	28	NE	NE	NM	NM		Very deformed by the pes. Dubious measurements.
1CA30p	left	1	0.45	0.42	0.22	1.9	0.39	0.42	0.39	?	?	0.22	0.13	28	NE	NE	NM	NM		Very elongated heel mark impression.
Range m				0.13-0.2	0.2-0.38	0.36-0.58								27-46	1:2.1-1:3.7				T1 = 64
Range p				0.4-0.54	0.21-0.35	1.57-1.92
El Castellar 1 Tracksite, isolated tracks in the published cartography
Lower area
Footprint	left/right	MP	FLdef	FL	FW**	FL/FW	DII	DIII	DIV	II-III	III-IV	AW	PW	HI	Heteropody	Dm-p1	Dm-p2	Depth difference		Observations
2EC105p	right	1.5		0.47	0.30	1.56	0.45	0.47	0.43	14	17	0.33	0.2	43	1:2.3	0.4	0.09	0.07		Delta-shaped. Digits poorly preserved.
2EC105m	right	1		0.18	0.34	0.52	none	none	none	none	none	none	none	43	1:2.3	0.4	0.09	0.07		Subrectangular.
2EC118p	right	1.5	0.49	0.41	0.26	1.57	0.38	0.41	0.37	14?	16?	0.24	0.22	42	1:2.3	0.38	0.09	0.1		Subrectangular. Wide heel pad impression. Considerable rim.
2EC118m	right	1.5	0.20	0.15	0.30	0.5	none	none	none	none	none	none	none	42	1:2.3	0.38	0.09	0.1	T5 = 125	Considerable rim.
2EC177p	left?	1.5		0.44?	0.25	1.76	0.40	0.44?	0.39	?	?	0.29	0.21	60	1: 1.6	0.46	0.12	0.08		Unusually high heteropody.
2EC177m	left?	1.5		0.2	0.33	0.6	none	none	none	none	none	none	none	60	1: 1.6	0.46	0.12	0.08		Unusually high heteropody.
2EC208p*	left?	2	0.45	0.42	0.3	1.4	0.41	0.42	0.39	17	18	0.29	0.2	none	none	none	none	0.07	T3 = 110	Width similar in the anterior and middle part.
2EC173p	right?	2		0.43	0.27	1.59	0.39	0.43	0.38	?	?	0.27	0.21	27	1:3.7	0.41	0.11	0.08		Width similar in the anterior and middle part. Doubts of the acronym in the cartography.
2EC173m	right?	2		0.13	0.25	0.52	none	none	none	none	none	none	none	27	1:3.7	0.41	0.11	0.08		Very rotated. Doubts of the acronym in the cartography.
2EC5.1m	left?	1.5		0.17	0.27	0.62	none	none	none	none	none	none	none	none	none	none	none	0.06		T2 in Fig. S3.
2EC5.3m	left?	1.5	0.16	0.14	0.23	0.6	none	none	none	none	none	none	none	none	none	none	none	0.07		T2 in Fig. S3.
2EC265m*	left?	2		0.16	0.27	0.59	none	none	none	none	none	none	none	none	none	none	none	0.08	T2 = 110	T2; Fig.S3; pollex impression?
Range m				0.13-0.2	0.23-0.33	0.52-0.62
Range p				0.41-0.47	0.25-0.33	1.4-1.76
Middle area
Footprint	left/right	MP	FLdef	FL	FW**	FL/FW	DII	DIII	DIV	II-III	III-IV	AW	PW	HI	Heteropody	Dm-p1	Dm-p2	Depth difference		Observations
2EC6m*	?	2	0.17	0.13	0.2	0.65	none	none	none	none	none	none	none	none	none	none	none	0.06	T8 = 124
2EC19m	?	1	0.12	0.10	0.17	0.58	none	none	none	none	none	none	none	none	none	none	none	0.06
2EC20m	?	1		0.20	0.30	0.66	none	none	none	none	none	none	none	none	none	none	none	0.06	T8 = 124	Semicircular shape.
2EC25m	right	1.5	0.18	0.16	0.23	0.59	none	none	none	none	none	none	none	none	none	none	none	0.09	T7 = 104	Deformed in the anterior part.
2EC27m	left?	1.5	0.18	0.14	0.30	0.46	none	none	none	none	none	none	none	none	none	none	none	0.06	T7 = 104
2EC41m	left	1		0.12	0.29	0.41	none	none	none	none	none	none	none	none	none	none	none	?	T7 = 104
2EC15m	left	1		0.12	0.29	0.41	none	none	none	none	none	none	none	none	none	none	none	?
2EC66m	right?	1.5	0.20	0.18	0.29	0.62	none	none	none	none	none	none	none	none	none	none	none	0.08	T7 = 104	Semicircular shape, deformed by a fracture.
2EC42m	left?	1.5	0.17	0.14	0.23	0.6	none	none	none	none	none	none	none	none	none	none	none	?
2EC74m*	?	2	0.13	0.10	0.22	0.45	none	none	none	none	none	none	none	none	none	none	none	0.07	T6 = 112
2EC80m*	left	2	0.20	0.13	0.26	0.5	none	none	none	none	none	none	none	none	none	none	none	?	T6 = 112
2EC81m*	right	2		0.12	0.25	0.48	none	none	none	none	none	none	none	none	none	none	none	?	T6 = 112
2EC85m*	left	2	0.14	0.12	0.24	0.5	none	none	none	none	none	none	none	none	none	none	none	?
Range m				0.10-0.20	0.17-0.30	0.41-0.66
Upper area
Footprint	left/right	MP	FLdef	FL	FW**	FL/FW	DII	DIII	DIV	II-III	III-IV	AW	PW	HI	Heteropody	Dm-p1	Dm-p2	Depth difference		Observations
2ECUA1m	right	1	20	0.14	0.28?	0.5	none	none	none	none	none	none	none	22	1:4.5	0.55	0.08	**		**not included because are models of a large area and not individual models of the tracks.
2ECUA1p*	right	2		0.5	0.35	1.42	48	50	47	16	16	35	24	22	1:4.5	0.55	0.08	**
2ECUA2m*	right?	2		0.16	0.33	0.48	none	none	none	none	none	none	none	26	1:3.8	0.51	0.1	**
2ECUA2p	right?	1		0.56	0.36	1.55	0.53	0.56	0.49	16?	16?	0.3	0.22	26	1:3.8	0.51	0.1	**		Anterior area collapsed.
2ECUA3m	?	1.5		0.13	0.30	0.43	none	none	none	none	none	none	none	none	none	none	none	**
2ECUA4m	?	1.5		0.09?	0.20	0.45	none	none	none	none	none	none	none	none	none	none	none	**		Antero-posterior lenght reduced.
2ECUA4p	?	0.5	NM	NM	NM	NE	NM	NM	NM	NM	NM	NM	NM	NM	NM	NM	NM	**
2ECUA5p	rigth?	1.5		0.37	0.25	1.48	0.37	0.37	0.34	14	16	0.25	0.16	none	none	none	none	**
2ECUA6m	?	1.5		0.16	0.25	0.64	none	none	none	none	none	none	none	none	none	none	none	**
2ECUA7m	right?	1.5		0.11	0.26	0.42	none	none	none	?	?	none	none	27	1:3.7	0.4	0.09	**
2ECUA7p	right?	1	0.43	0.38	0.27	1.4	0.38	0.38	0.35	none	none	0.26	0.16	27	1:3.7	0.4	0.09	**
2ECUA8m	?	1.5		0.13	0.28	0.46	none	none	none	none	none	none	none	none	none	none	none	**
Range m				0.09-0.16	0.2-0.36	0.42-0.64
Range p				0.37-0.56	0.25-0.36	1.4-1.55
CT-32 Tracksite
Footprint	left/right	MP	FLdef	FL	FW**	FL/FW	DII	DIII	DIV	II-III	III-IV	AW	PW	HI	Heteropody	Dm-p1	Dm-p2	Depth difference		Observations
CT-32-1p	right	1.5	0.51	0.44	0.28	1.57	0.44	0.44	0.41	15	16	0.30	0.21	none	none	none	none	0.19		Deep footprint.
CT-64 Tracksite
Footprint	left/right	MP	FLdef	FL	FW**	FL/FW	DII	DIII	DIV	II-III	III-IV	AW	PW	HI	Heteropody	Dm-p1	Dm-p2	Depth difference		Observations
CT-64-1m	right	1		0.12?	0.24?	0.5	none	none	none	none	none	none	none	37?	1:2.7	0.36	0.13?	0.16		Preserved as raised pedestals. Posterior part broken?
CT-64-1p	right	1.5	0.46	0.35	0.22	1.59	0.32	0.35	0.31	14	17	0.24	0.14	37?	1:2.7	0.36	0.13?	0.16		Preserved as raised pedestals.
CT-64-2p	right	1	none	0.35	0.25	1.4	0.32	0.35	0.31	18?	18	0.26	0.16	none	none	none	none	0.13		Preserved as raised pedestals.
LPV-1 Tracksite
Footprint	left/right	MP	FLdef	FL	FW**	FL/FW	DII	DIII	DIV	II-III	III-IV	AW	PW	HI	Heteropody	Dm-p1	Dm-p2	Depth difference		Observations
LPV-1-3R-1m	left	1		0.09	0.20	0.45	none	none	none	none	none	none	none	16	1:6	0.34	0	0.06		Manus poorly impressed. Dubious measurements.
LPV-1-3R-1p*	left	2.5	0.44	0.42	0.26	1.61	0.40	0.42	0.37	16	17	0.27	0.18	16	1:6	0.35	1	0.06		Posterior part of the heel pad quadrangular in shape; hoof-like unguals, DII more rounded (FL=0.06; FW = 0.07); DIII more elongated (FL= 0.05; FW = 0.08).
FA-11 Tracksite
Footprint	left/right	MP	FLdef	FL	FW**	FL/FW	DII	DIII	DIV	II-III	III-IV	AW	PW	HI	Heteropody	Dm-p1	Dm-p2	Depth difference		Observations
FA-11-1R	left	1.5	0.25	0.23	0.15	1.53	0.22	0.23	0.20?	15	17	0.14	0.13	none	none	none	none	0.15		Subrectangular shape. Deep track cast.
BDA Tracksite
Footprint	left/right	MP	FLdef	FL	FW**	FL/FW	DII	DIII	DIV	II-III	III-IV	AW	PW	HI	Heteropody	Dm-p1	Dm-p2	Depth difference		Observations
BDA2-1m*	left	2	none	0.2	0.28	0.71	none	none	none	none	none	none	none	NE	NE	0.65	0.16	0.11
BDA2-1p	left	0.5	NM	NM	NM	NM	NM	NM	NM	NM	NM	NM	NM	NE	NE	0.65	0.16	0.11		Cast broken.
BDA2-2m	right	1	none	0.16?	0.20?	0.8?	none	none	none	none	none	none	none	35	1:2.8	0.38	0.10	0.16
BDA2-2p*	right	2	0.45	0.36	0.25	1.44	0.37	0.36	0.33	14	16	0.30	0.17	35	1:2.8	0.38	0.10	0.16
BDA9m*	?	2	none	0.14	0.32	0.43	none	none	none	none	none	none	none	none	none	none	none	0.17		Deep cast.
Range m				0.14-0.2	0.2?-0.32	0.43-0.8
Range p				0.36	0.25	1.44
AG3 Tracksite
Footprint	left/right	MP	FLdef	FL	FW**	FL/FW	DII	DIII	DIV	II-III	III-IV	AW	PW	HI	Heteropody	Dm-p1	Dm-p2	Depth difference		Observations
AG3-1m	left	1.5	none	0.07	0.13	0.53	none	none	none	none	none	none	none	24	1:4.1	0.2	0.03	0.03		Very shallow.
AG3-1p	left	1.5	none	0.23	0.16	1.43	0.23?	0.23	0.22	16	18	0.17	0.11	24	1:4.1	0.2	0.03	0.03		Very shallow. Digits not clearly visible. Trackway 1
AG3-2m	left	1	none	0.03	0.10	0.3	none	none	none	none	none	none	none	11	01:09:00	0.12	0.03	0.04		Manus deformed by the pes. Trackway 1
AG3-2p	left	1.5	none	0.19	0.14	1.35	0.19	0.19	0.17	15?	16	0.15	0.11	11	01:09:00	0.12	0.03	0.04		Heel pad overstepped by a tridactyl footprint. Trackway 1
AG3-3m	right	1	0.27	0.03?	0.11?	0.27	none	none	none	none	none	none	none	8	01:12:00	0.12	0	0.03		Manus oversteped by the pes. Trackway 1
AG3-3p	right	1	0.27	0.24	0.16	1.5	0.223	0.24	0.22	13	17	0.15	0.09	8	01:12:00	0.12	0	0.03		Anterior width slightly lower than the middle width.
AG3-4m*	left	2	none	0.04	0.09	0.44	none	none	none	none	none	none	none	17	1:5.8	0.13	0.02	0.04		Pollex impression? Trackway 1
AG3-4p	left	1	none	0.19	0.11	1.72	0.18?	0.20	0.17	13?	15	0.11	0.07	17	1:5.8	0.13	0.02	0.04		Anterior part overstepped by a tridactyl footprint. Trackway 1
AG3-5m	left	0	NM	NM	NM	NM	NM	NM	NM	none	none	NM	NM	NM	NM	NM	NM	NM		Manus very deformed. Trackway 2
AG3-5p	left	0	NM	NM	NM	NM	NM	NM	NM	NM	NM	NM	NM	NM	NM	NM	NM	NM		Incomplete. Trackway 2
AG3-6m	right	2	none	0.05	0.10	0.5	none	none	none	none	none	none	none	20	01:05:00	0.15	0.02	0.04		Trackway 2
AG3-6p	right	1	none	0.19	0.13	1.46	0.17?	0.19	0.18?	14?	18?	0.11	0.08	20	01:05:00	0.15	0.02	0.04		Digits not clearly identified. Trackway 2
AG3-7m	right	1.5	none	0.05	0.12	0.41	none	none	none	none	none	none	none	18	1:5.5	0.14	0.02?	0.04		Partially deformed by the pes. Trackway 2
AG3-7p	right	1.5	none	0.22?	0.15	1.46	0.21?	0.22?	0.20	13	17	0.13	0.10	18	1:5.5	0.14	0.02?	0.04		Overstepped by a tridactyl footprint? Trackway 2
AG3-9m	right	1.5	none	0.05	0.09	0.55	none	none	none	none	none	none	none	30	1:3.3	0.16	0.06	0.02
AG3-9p*	right	2	none	0.15	0.10	1.5	0.15	0.15	0.14	15	16	0.11	0.07	30	1:3.3	0.16	0.06	0.02
Range m				0.03-0.07	0.09-0.13	0.27-0.55								7 to 30	1:3.3 to 1:12
Range p				0.15-0.24	0.10-0.16	1.35-1.72
Ababuj tracksite	left/right	MP	FLdef	FL	FW**	FL/FW	DII	DIII	DIV	II-III	III-IV	AW	PW	HI	Heteropody	Dm-p1	Dm-p2	Depth difference		Observations
AB1-1p	left	1.5	0.50	0.38	0.25	1.52	0.39	0.37	0.36	14	12	0.26	0.17	none	none	none	none	0.13		anterior area collapsed.
*	well-preserved specimens

## Sheet: Hoja3
Total		Manus	Pes
1CA1p		1CA3m*	1CA1p		20	1CA
1CA3m*		1CA4m	1CA3p		27 manos	CT-1	20 lower-middle areas	7 upper
1CA3p		1CA5m	1CA4p		10 pies	CT-1	5 lower-middle	5 upper
1CA4m		1CA8m	1CA5p
1CA4p		1CA22m	1CA8p
1CA5m		1CA23m*	1CA17p*
1CA5p		1CA26m	1CA22p
1CA8m		1CA27m	1CA23p*
1CA8p		1CA30m	1CA26p
1CA17p*		2EC105m	1CA27p
1CA22m		2EC118m	1CA30p
1CA22p		2EC177m	2EC105p
1CA23m*		2EC227m	2EC118p
1CA23p*		2EC5.1m	2EC177p
1CA26m		2EC5.3m	2EC208p
1CA26p		2EC265m	2EC227p
1CA27m		2EC6m	2ECUA1p
1CA27p		2EC19m	2ECUA2p
1CA30m		2EC20m	2ECUA4p
1CA30p		2EC25m	2ECUA5p
		2EC27m	2ECUA7p
2EC105p		2EC41m	CT-32-1p
2EC105m		2EC15m	CT-64-1p
2EC118p		2EC66m	CT-64-2p
2EC118m		2EC42m	LPV-1-3Rp
2EC177p		2EC74m	FA-11-1R
2EC177m		2EC80m	BDA2-1p
2EC208p		2EC81m	BDA2-2p
2EC227p		2EC85m	AG3-1p
2EC227m		2ECUA1m	AG3-2p
2EC5.1m		2ECUA2m	AG3-3p
2EC5.3m		2ECUA3m	AG3-4p
2EC265m		2ECUA4m	AG3-5p
		2ECUA6m	AG3-6p
2EC6m		2ECUA7m	AG3-7p
2EC19m		2ECUA8m	AG3-9p
2EC20m		CT-64-1m	AB1-1p
2EC25m		LPV-1-3Rm	37
2EC27m		BDA2-1m
2EC41m		BDA2-2m
2EC15m		BDA9m
2EC66m		AG3-1m
2EC42m		AG3-2m
2EC74m		AG3-3m
2EC80m		AG3-4m
2EC81m		AG3-5m
2EC85m		AG3-6m
		AG3-7m
2ECUA1m		AG3-9m
2ECUA1p		49
2ECUA2m
2ECUA2p
2ECUA3m
2ECUA4m
2ECUA4p
2ECUA5p
2ECUA6m
2ECUA7m
2ECUA7p
2ECUA8m
CT-32-1m
CT-64-1m
CT-64-1p
CT-64-2p
LPV-1-3Rm
LPV-1-3Rp
FA-11-1R
BDA2-1m
BDA2-1p
BDA2-2m
BDA2-2p
BDA9m
AG3-1m
AG3-1p
AG3-2m
AG3-2p
AG3-3m
AG3-3p
AG3-4m
AG3-4p
AG3-5m
AG3-5p
AG3-6m
AG3-6p
AG3-7m
AG3-7p
AG3-9m
AG3-9p
AB1-1p
86 tracks	57 CT-1

## Sheet: Hoja4
37 pes			FL	FW**	FL/FW						49 manus		Lower than 0.5
11 footprints	1.57-1.92	1CA1p	0.47?	0.27	?		1CA3m*	0.17	0.38	0.44	0.36-0.58	6 manus
		1CA3p	0.52	0.27	1.92		1CA4m	0.2	0.34	0.58
in the range	7	1CA4p	0.49	0.3	1.63		1CA5m	0.14?	0.29?	0.48	25	in the range	2
upper to the range	0	1CA5p	0.5	0.3	1.66		1CA8m	0.14	0.32	0.43	12	upper to the range
lower to the range	16	1CA8p	0.42	0.24	1.75		1CA22m	NM	NM	NE	2	lower to the range
No data	3	1CA17p*	0.42	0.25	1.68		1CA23m*	0.13	0.36	0.36	4	No data
		1CA22p	0.44?	0.28	1.57		1CA26m	NP	NP	NE
		1CA23p*	0.54	0.31	1.74		1CA27m	0.13	0.25	0.52
		1CA26p	0.4	0.19	NE		1CA30m	NM	NM	NE
		1CA27p*	0.45	0.26	1.73		2EC105m	0.18	0.34	0.52
		1CA30p	0.42	0.22	1.9		2EC118m	0.15	0.30	0.5
		2EC105p	0.47	0.30	1.56		2EC177m	0.2	0.33	0.6
		2EC118p	0.41	0.26	1.57		2EC173m*	0.13	0.25	0.52
		2EC177p	0.44?	0.25	1.76		2EC5.1m	0.17	0.27	0.62
		2EC208p*	0.42	0.3	1.4		2EC5.3m	0.14	0.23	0.6
		2EC173p*	0.43	0.27	1.59		2EC265m*	0.16	0.27	0.59
		2ECUA1p*	0.5	0.35	1.42		2EC6m*	0.13	0.2	0.65
		2ECUA2p	0.56	0.36	1.55		2EC19m	0.10	0.17	0.58
		2ECUA4p	NM	NM	NE		2EC20m	0.20	0.30	0.66
		2ECUA5p	0.37	0.25	1.48		2EC25m	0.16	0.23	0.59
		2ECUA7p	0.38	0.27	1.4		2EC27m	0.14	0.30	0.46
		CT-32-1p	0.44	0.28	1.57		2EC41m	0.12	0.29	0.41
		CT-64-1p	0.35	0.22	1.59		2EC15m	0.12	0.29	0.41
		CT-64-2p	0.35	0.25	1.4		2EC66m	0.18	0.29	0.62
		LPV-1-3Rp*	0.42	0.26	1.61		2EC42m	0.14	0.23	0.6
		FA-11-1R	0.23	0.15	1.53		2EC74m*	0.10	0.22	0.45
		BDA2-1p	NM	NM	NM		2EC80m*	0.13	0.26	0.5
		BDA2-2p	0.36	0.25	1.44		2EC81m*	0.12	0.25	0.48
		AG3-1p	0.23	0.16	1.43		2EC85m*	0.12	0.24	0.5
		AG3-2p	0.19	0.14	1.35		2ECUA1m	0.14	0.28?	0.5
		AG3-3p	0.24	0.16	1.5		2ECUA2m*	0.16	0.33	0.48
		AG3-4p	0.19	0.11	1.72		2ECUA3m	0.13	0.30	0.43
		AG3-5p	NM	NM	NM		2ECUA4m	0.09?	0.20	0.45
		AG3-6p	0.19	0.13	1.46		2ECUA6m	0.16	0.25	0.64
		AG3-7p	0.22?	0.15	1.46		2ECUA7m	0.11	0.26	0.42
		AG3-9p*	0.15	0.10	1.5		2ECUA8m	0.13	0.28	0.46
		AB1-1p	0.38	0.25	1.52		CT-64-1m	0.12?	0.24?	0.5
							LPV-1-3Rm	0.09	0.20	0.45
							BDA2-1m*	0.2	0.28	0.71
							BDA2-2m	0.16?	0.20?	0.8?
							BDA9m*	0.14	0.32	0.43
							AG3-1m	0.07	0.13	0.53
							AG3-2m	0.03	0.10	0.3
							AG3-3m	0.03?	0.11?	0.27
							AG3-4m*	0.04	0.09	0.44
							AG3-5m	NM	NM	NM
							AG3-6m	0.05	0.10	0.5
							AG3-7m	0.05	0.12	0.41
							AG3-9m	0.05	0.09	0.55
