# Supplementary material for: The complexity of tracking stegosaurs and their gregarious behavior
Source: Sci Rep. 2024 Jul 3;14:14833. doi: 10.1038/s41598-024-64298-9 (PMC11222438; doi:10.1038/s41598-024-64298-9)
Supplement: Supplementary file 4 — Supplementary Table 3. [file 41598_2024_64298_MOESM4_ESM.xlsx]

## Sheet: Hoja1
T1	FL	FW	PL	SL	PA	h	Speed	Speed	Relative stride length SL/FL	Intertrackway space T1-T2
AG3-2m			0.62	0.90
AG3-2p	0.19	0.14	0.55	0.91	115
AG3-3m			0.60		95
AG3-3p	0.24	0.16	0.53
AG3-4m
AG3-4p	0.19	0.11
Mean pes	0.20	0.13		0.91		0.78	0.89 m/s	3.2 Km/h	4.5	0.94
T2	FL	FW	PL	SL	PA	h	Speed	Speed	Relative stride length SL/FL
AG3-5m			0.58
AG3-5p	NM	NM	0.54
AG3-6m				0.90
AG3-6p	0.19	0.13		0.92
AG3-7m
AG3-7p	0.22?	0.15
Mean pes	0.20	0.14		0.92		0.84	0.83	2.98 Km/h	4.6
